# Supplementary material for: Is the PrePex device an alternative for surgical male circumcision in adolescents ages 13–17 years? Findings from routine service delivery during active surveillance in Zimbabwe
Source: PLoS One. 2019 Mar 11;14(3):e0213399. doi: 10.1371/journal.pone.0213399 (PMC6411138; doi:10.1371/journal.pone.0213399)
Supplement: S1 File — (ZIP) [file pone.0213399.s001.zip]

Archive with 3 entries (3 files):
- Questionnaire/clients questionnaire_eng_v5.doc
- Questionnaire/clients questionnaire_ndeb_v5.doc
- Questionnaire/clients questionnaire_sh_v5.doc
